# Supplementary material for: Long COVID: A Systematic Review of Preventive Strategies
Source: Infect Dis Rep. 2025 May 21;17(3):56. doi: 10.3390/idr17030056 (PMC12101273; doi:10.3390/idr17030056)
Supplement: Supplementary file 1 [file idr-17-00056-s001.zip]

Archive with 1 entries (1 files):
- idr-3575952-supplementary.pdf
